# Supplementary material for: Chitosan/PEO Nanofibers as a Delivery Platform for Sustained Release of Centella asiatica Extract
Source: Int J Mol Sci. 2025 Dec 17;26(24):12134. doi: 10.3390/ijms262412134 (PMC12733457; doi:10.3390/ijms262412134)
Supplement: Supplementary file 1 [file ijms-26-12134-s001.zip]

Archive with 1 entries (1 files):
- ijms-4018069-supplementary.pdf
